# Supplementary material for: Human-Specific Regulation of Neurotrophic Factors MANF and CDNF by microRNAs
Source: Int J Mol Sci. 2021 Sep 7;22(18):9691. doi: 10.3390/ijms22189691 (PMC8466963; doi:10.3390/ijms22189691)
Supplement: Supplementary file 1 [file ijms-22-09691-s001.zip]

Archive with 1 entries (1 files):
- ijms-1288426-supplementary.pdf
